# Supplementary material for: Decrease in coccolithophore calcification and CO2 since the middle Miocene
Source: Nat Commun. 2016 Jan 14;7:10284. doi: 10.1038/ncomms10284 (PMC4735581; doi:10.1038/ncomms10284)
Supplement: Supplementary Data 1 — Coccolith thickness, isotope, size, and preservation data [file ncomms10284-s2.xlsx]

## Sheet: Hoja1
Supplementary Table 1: Coccolith thickness, isotope, size, and preservation data
NGHP-01-01A									Mean coccolith length (um)	SD coccolith length (um)	SEM coccolith length (um)	mean length (um)			mean thickness (um)				SD thickness (um)				SEM thickness (um)				mean size-norn thickness (um)				SD size-norn thickness (um)				SEM size-norn thickness (um)				Coccolith Preservation (Scale 1 to 5, 1=pristine, 5= very bad)
			Sample ID	mbsf (m)	Age (Ma)				All Noels	All Noels	All Noels	2 to 3	3 to 4	4 to 5	2 to 3	3 to 4	4 to 5	2 to 5	2 to 3	3 to 4	4 to 5	2 to 5	2 to 3	3 to 4	4 to 5	2 to 5	2 to 3	3 to 4	4 to 5	2 to 5	2 to 3	3 to 4	4 to 5	2 to 5	2 to 3	3 to 4	4 to 5	2 to 5	INDEX A: etching of placoliths (LM/SEM)	INDEX B: overgrowth of susceptible nannoliths (Discoaster/Spenolithus) (SEM)	INDEX C: Whole-assemblage qualitative preservation index (LM)	INDEX D: abiogenic crystals in CA/collar of placoliths (SEM)	Morphological Comments (SEM)
			01H1	0	0.27				3.92133	0.755722	0.0379765	2.6686	3.53404	4.40301	0.182611	0.268491	0.369435	0.302918	0.0799834	0.110394	0.0971713	0.120821	0.0113114	0.00913631	0.00754195	0.00635019	0.173449	0.262088	0.371154	0.299859	0.0801331	0.0995409	0.0945119	0.118582	0.0113325	0.00823806	0.00733554	0.00623252	1	N/A	1.5	1
			04H2	24.8	0.838391				3.35225	0.66568	0.0290804	2.61684	3.45932	4.24797	0.182274	0.304184	0.410244	0.282659	0.0730608	0.100173	0.0796909	0.118009	0.00579272	0.00597584	0.00896592	0.00518503	0.173637	0.306919	0.437087	0.287213	0.0697445	0.0858649	0.0846467	0.118749	0.00554857	0.00512227	0.0095235	0.00521753	1.5	N/A	1.5	1	Co-occurrence of heavily (G. oceanica/muellerae) and very lightly calcified (G. protohuxleyi) Gephyrocapsa
			06P1	42.3	1.82907				2.38663	0.546439	0.0332552	2.36454	3.33067	4.32	0.107085	0.135419	0.2688	0.112567	0.0450318	0.0737406	0.063431	0.0535333	0.00314516	0.0190397	0.0283672	0.00356889	0.120017	0.143926	0.274533	0.125044	0.043648	0.0648337	0.0688511	0.0512662	0.00304851	0.01674	0.0307911	0.00341775	2	N/A	2	1
			09H2	64.8	2.92395				3.39647	0.716286	0.0417038	2.61295	3.48551	4.36574	0.11355	0.174247	0.243969	0.172564	0.0527807	0.0754152	0.0731279	0.082692	0.00597623	0.00622014	0.00936307	0.00488968	0.111503	0.173564	0.248049	0.172525	0.0537532	0.0680621	0.0694323	0.0800572	0.00608635	0.00561367	0.0088899	0.00473388	1.5	1	1.5	1	Central area openings generally large; highly eliptical
			10H6	80.3	4.04246				3.24153	1.13342	0.0661023	2.66612	3.32814	4.22875	0.104659	0.11188	0.123255	0.108064	0.0482096	0.0370815	0.0352201	0.0362671	0.00438269	0.00307945	0.0124522	0.00219098	0.100297	0.114093	0.144242	0.108881	0.0325526	0.0373113	0.0454184	0.0365612	0.00295932	0.00309854	0.0160578	0.00220874	1.5	1	1.5	1	Central area openings generally large; highly eliptical
			13H2	95.3	4.91776				3.02916	0.968554	0.0551885	2.48932	3.389	4.55043	0.153816	0.253243	0.424939	0.207566	0.0593233	0.0972627	0.119701	0.112768	0.00467533	0.0108743	0.0249595	0.00694039	0.165622	0.263892	0.408906	0.216596	0.0613443	0.0851432	0.104305	0.104318	0.00483461	0.0095193	0.0217492	0.00642035	1	1	1.5	1	Central area on average smaller than sample above; collar more prominent & thick
			15H2	114.3	5.81659				3.22795	0.834224	0.0480042	2.51513	3.48652	4.3845	0.194065	0.329652	0.420835	0.288462	0.0751912	0.126478	0.127406	0.136387	0.00701162	0.0108855	0.0201447	0.00800895	0.202749	0.328457	0.42496	0.291918	0.0732831	0.12051	0.131787	0.132035	0.00683369	0.0103719	0.0208374	0.00775339	2	1	2	1.5
			17H2	133.3	6.78				3.31722	1.28078	0.0745697	2.4016	3.4625	4.54338	0.244563	0.383925	0.535663	0.361508	0.110156	0.190987	0.220611	0.209286	0.0106993	0.0275666	0.0273634	0.0141423	0.247645	0.384161	0.533581	0.362433	0.108141	0.19057	0.218854	0.206805	0.0105035	0.0275065	0.0271455	0.0139746	1	1	1.5	1	Shield elements appear thicker than in younger samples
			18H5	146.14	7.96423				3.47441	0.591431	0.0342033	2.69441	3.47188	4.23857	0.282791	0.387965	0.499095	0.388026	0.129199	0.132296	0.140867	0.149055	0.0168202	0.00983347	0.0188242	0.00866367	0.268639	0.388595	0.522689	0.390054	0.124529	0.131938	0.135198	0.152864	0.0162123	0.00980687	0.0180665	0.00888506	1.5	1	1.5	1.25
			21x6	162.3	8.77865				5.33787	1.4325	0.0986173	2.63	3.57417	4.4805	0.244948	0.428413	0.605914	0.53777	0.0509016	0.271752	0.269931	0.282082	0.0227639	0.0554712	0.034848	0.0299006	0.236139	0.40866	0.593332	0.523466	0.0643163	0.266497	0.261118	0.275821	0.0287631	0.0543984	0.0337102	0.029237	1.75	1	1.75	1
			23x2	175.7	10.12				6.78571	1.47315	0.0995461		3.6675	4.605		0.530612	0.599149	0.588605		0.22388	0.22084	0.218215		0.11194	0.0470833	0.0427955		0.354558	0.415385	0.406027		0.197802	0.209131	0.204778		0.0989009	0.044587	0.0401603	2.5	1	2.25	1.25	Dominance of morphotype with small central area opening
			24x2	184.75	11.0631				3.97658	1.59944	0.0921902	2.54406	3.42132	4.49417	0.295892	0.41269	0.84955	0.432934	0.110807	0.209666	0.376508	0.286113	0.0113092	0.021979	0.0627513	0.0191595	0.307032	0.427214	0.829677	0.440448	0.118271	0.193039	0.344847	0.26866	0.012071	0.020236	0.0574745	0.0179908	1.5	1	1.5	1
			24x5	189.25	12.2297				4.18171	1.39121	0.0804557	2.58291	3.46551	4.46508	0.227688	0.368033	0.485674	0.364362	0.0815995	0.217098	0.215295	0.212374	0.0110029	0.0219302	0.028029	0.0145859	0.228214	0.369658	0.478891	0.363362	0.0744944	0.203765	0.214276	0.204059	0.0100448	0.0205834	0.0278963	0.0140149	1.5	1	1.5	1.5
			24x7	192.25	13.0074				5.04346	1.73761	0.100154	2.63889	3.53646	4.47517	0.2463	0.293304	0.433794	0.354497	0.109609	0.124981	0.188661	0.175454	0.0210943	0.015502	0.0202266	0.0131141	0.239758	0.285835	0.426701	0.347351	0.105803	0.115819	0.180107	0.168363	0.0203618	0.0143656	0.0193095	0.012584	1.5	1	1.5	1.5	morphotype with closed/small central area common
			25x3	196.4	14.0209				4.24069	0.946816	0.0517301	2.78609	3.53778	4.47387	0.543729	0.76891	1.08835	0.891425	0.0846713	0.152615	0.192467	0.250294	0.0176552	0.013596	0.0176435	0.0152891	0.478805	0.749035	1.07031	0.868498	0.0834903	0.131776	0.167324	0.242992	0.0174089	0.0117395	0.0153385	0.0148431	2	1.5	2	1.5	dominance of morphotype with closed central area (looks like an original not diagenetic feature)
					MEAN (ML*)				3.92753			2.58653	3.47669	4.41841
ODP 925
						Carbon isotopes			Mean coccolith length (um)	SD coccolith length (um)	SEM coccolith length (um)	mean length (um)			mean thickness (um)				SD thickness (um)				SEM thickness (um)				mean size-norn thickness (um)				SD size-norn thickness (um)				SEM size-norn thickness (um)				Coccolith Preservation (Scale 1 to 5, 1=pristine, 5= very bad)
Leg-Site-Hole	Core-Section	Top cm	Bottom cm	mcd top	Age (Ma)	δ13C small coccoliths (3-5um) [‰ VPDB]	δ13C large coccoliths (8-10um) [‰ VPDB]	δ13C G. menardii [‰ VPDB]	All Noels	All Noels	All Noels	2 to 3	3 to 4	4 to 5	2 to 3	3 to 4	4 to 5	2 to 5	2 to 3	3 to 4	4 to 5	2 to 5	2 to 3	3 to 4	4 to 5	2 to 5	2 to 3	3 to 4	4 to 5	2 to 5	2 to 3	3 to 4	4 to 5	2 to 5	2 to 3	3 to 4	4 to 5	2 to 5	INDEX A: etching of placoliths (LM/SEM)	INDEX B: overgrowth of susceptible nannoliths (Discoaster/Spenolithus) (SEM)	INDEX C: Whole-assemblage qualitative preservation index (LM)	INDEX D: abiogenic crystals in CA/collar of placoliths (SEM)	Morphological Comments (SEM)
155-925B-	2H4	99	100	10.69	0.26998	1.78596	-0.0361373	2.08821	3.22023	0.663378	0.0377995	2.57876	3.50125	4.23677	0.193022	0.348802	0.485889	0.3079	0.0765396	0.0801731	0.0770189	0.122747	0.0074695	0.00633824	0.013833	0.0071345	0.183222	0.337536	0.512349	0.301104	0.06332	0.0717334	0.0678725	0.122518	0.0061794	0.00567102	0.0121903	0.00712123	1	N/A	1.25	1	Dominance of Gephyrocapsa coccoliths with bridge at low angle to long axis (G. muellerae?)
154-925B-	4H-5	61	62	33.61	0.94744	1.51394	0.227618	1.43115	3.1447	0.80298	0.04636	2.58552	3.41951	4.28739	0.101919	0.174648	0.216975	0.14997	0.0473096	0.0406629	0.0492583	0.0594732	0.00461695	0.00341236	0.0102711	0.00361942	0.0971337	0.175723	0.224836	0.149344	0.0421758	0.037063	0.0513019	0.0595114	0.00411594	0.00311025	0.0106972	0.00362175	1	N/A	1.25	1	Dominant Gephyrocapsa: higher bridge angle relative to younger sample (G. oceanica); G. protohuxleyi also present
154-925B-	7H-4	40	41	61.24	1.89311	1.02305	0.271148	insufficient material	2.64633	0.976701	0.0563899	2.3561	3.50235	4.38545	0.0737112	0.149613	0.201413	0.110462	0.0357427	0.0540167	0.05071	0.0653575	0.00306491	0.00756385	0.00882747	0.0044064	0.0838629	0.145397	0.201966	0.115843	0.0371273	0.0466413	0.0515617	0.0607539	0.00318364	0.00653109	0.00897574	0.00409603	1.5	N/A	1.75	1	Pseudoemiliania common
154-925B-	10H-6	133	134	95.12	2.97655	1.42907	-0.812321	1.67499	3.17967	0.719	0.0415809	2.60472	3.42868	4.35761	0.0977172	0.168515	0.244639	0.150562	0.0392789	0.0564849	0.0792193	0.075402	0.00354166	0.00513499	0.0116802	0.00442776	0.0907331	0.168966	0.247686	0.148271	0.038637	0.0477844	0.0783829	0.0754745	0.00348378	0.00434404	0.0115569	0.00443202	1.5	1	1.75	1
154-925B-	13H-6	146	147	130.03	4.04607	0.784597	-0.0952597	1.76991	2.68325	0.788001	0.0453444	2.49932	3.34585	4.13857	0.0683798	0.132919	0.1902	0.087573	0.0286235	0.0480478	0.0422593	0.0475297	0.00207113	0.0059596	0.0159725	0.00293081	0.0697848	0.138809	0.207267	0.0905033	0.0300609	0.0427197	0.0360103	0.0488561	0.00217513	0.00529872	0.0136106	0.0030126	1.5	1	1.75	1	Pseudoemiliania common; morphotypes of Pseudoemiliania & Reticulofenestra with large central area more common than in younger samples
154-925B-	16H-4	40	41	157.22	5.0276	1.37913	-0.410729	1.74594	2.44924	0.634689	0.0344209	2.41938	3.32077	4.57333	0.121245	0.18347	0.454456	0.134494	0.0386236	0.103968	0.153297	0.0733817	0.00248796	0.0203897	0.0625831	0.00444126	0.13209	0.195644	0.435242	0.144806	0.0407613	0.0852406	0.125696	0.0683762	0.00262567	0.0167171	0.0513151	0.00413832	1.5	1	1.75	1	Morphotypes with large central area common
154-925B-	19H-2	12	13	184.89	6.17295	0.958189	0.234801	1.53589	2.79657	0.921448	0.0531998	2.43592	3.3839	4.46571	0.205939	0.384403	0.56347	0.294563	0.105789	0.132937	0.133066	0.178622	0.00813765	0.0207613	0.0205325	0.0112521	0.220426	0.393018	0.551239	0.303642	0.105173	0.124011	0.120634	0.168692	0.00809019	0.0193672	0.0186142	0.0106266	2	1	2	1	More specimens with prominent & thick collar (primary calcite)
154-925B-	22H-1	105	106	217.26	7.21578	1.92295	0.595332	1.72383	3.13928	0.95088	0.0533227	2.47252	3.5372	4.39017	0.191095	0.226889	0.298731	0.226555	0.0704125	0.110625	0.104664	0.1017	0.00634888	0.0114713	0.013512	0.00612162	0.193554	0.221594	0.298948	0.225914	0.068816	0.112526	0.0999231	0.100586	0.00620493	0.0116684	0.0129	0.00605457	2	1	2	1.5	Shield elements appear thicker than in younger samples
154-925B-	23H-5	91	92	235.42	8.03899	1.24214	0.448198	1.61678	3.50661	0.68592	0.0395358	2.72565	3.51527	4.29563	0.167542	0.241966	0.335662	0.246684	0.0594259	0.0873001	0.0920937	0.0998906	0.0075471	0.00675549	0.0115117	0.00583567	0.145698	0.233331	0.346174	0.239436	0.0598749	0.0795068	0.091306	0.102593	0.00760413	0.00615242	0.0114132	0.00599355	2	1	2	1
154-925B-	24H-6	77	78	246.94	8.4152			1.89675	2.42872	0.459571	0.0266222	2.45306	3.21429		0.182394	0.304956		0.19308	0.0718944	0.0900178		0.081056	0.0047201	0.0196435		0.00508591	0.19224	0.337112		0.204648	0.0617804	0.0694179		0.074166	0.00405608	0.0151482		0.00465359	2	1.25	2	1
154-925B-	27H-3	39	40	274.1	9.81746	1.29798	0.962042	1.61073	6.35199	2.22086	0.177811	2.38333	3.406	4.54312	0.16135	0.29459	0.438111	0.325938	0.0224053	0.109911	0.0972642	0.144466	0.00746844	0.034757	0.0243161	0.0244193	0.179295	0.298274	0.418637	0.322702	0.0277197	0.0789155	0.0906431	0.124115	0.00923991	0.0249553	0.0226608	0.0209792	2.5	2	3	1.25	Central area openings generally quite small
154-925B-	29H-1	118	119	293.55	10.6004	1.22935	0.791573	1.58277	5.07974	1.73092	0.113641	2.40593	3.63107	4.55735	0.14474	0.274338	0.462101	0.349693	0.0636837	0.0854593	0.114513	0.165301	0.0122559	0.0161503	0.0138868	0.0149047	0.161881	0.244843	0.437696	0.33325	0.0718147	0.0778121	0.105961	0.151587	0.0138207	0.0147051	0.0128496	0.0136681	2	1.5	2.25	1
154-925B-	30H-6	144	145	312.28	11.702			1.28808	4.74808	1.73108	0.0996124	2.60947	3.56242	4.45012	0.128242	0.224879	0.360739	0.264514	0.0373975	0.0800476	0.0985347	0.123454	0.00606667	0.00985318	0.0109483	0.00907649	0.116989	0.208675	0.353701	0.25334	0.0419227	0.0733734	0.0956212	0.123369	0.00680077	0.00903165	0.0106246	0.00907023	2.5	1.25	2.25	1.25
154-925B-	33H-1	102	103	337.97	13.2001			1.74267	4.05953	1.33159	0.0770078	2.69532	3.49252	4.36389	0.161835	0.249512	0.350023	0.249476	0.0443681	0.0741157	0.0708052	0.0937382	0.00563475	0.00679418	0.00963536	0.0061148	0.142744	0.24314	0.353353	0.241978	0.0436076	0.0616954	0.0641273	0.0939094	0.00553818	0.00565561	0.00872662	0.00612597	2.25	1.25	2.25	1.25
154-925B-	34H-1	139	140	351.93	13.7057			1.97208	3.39341	1.30779	0.0745184	2.56852	3.37786	4.5052	0.19629	0.197947	0.342984	0.211423	0.0700778	0.0625856	0.113865	0.0854619	0.00562879	0.00748041	0.0227729	0.00540509	0.193613	0.201076	0.336824	0.210024	0.0696446	0.0624603	0.110645	0.0840555	0.00559399	0.00746543	0.022129	0.00531613	2	1.25	2.25	1.5	Central area openings generally quite small
					MEAN (ML*)				3.52182			2.51957	3.4426	4.39645
Notes:
ML*: this value indicates the mean coccolith length value used in the calculation of size-normalised thickness for the record from each size fraction and site
