# Supplementary material for: Decrease in coccolithophore calcification and CO2 since the middle Miocene
Source: Nat Commun. 2016 Jan 14;7:10284. doi: 10.1038/ncomms10284 (PMC4735581; doi:10.1038/ncomms10284)
Supplement: Supplementary Data 2 — Alkenone, ep, and Sr/Ca productivity data at ODP Site 999 [file ncomms10284-s3.xlsx]

## Sheet: Hoja1
Supplementary Data 2: Alkenone, εp, and Sr/Ca productivity data at ODP Site 999
Leg/Exp	Site	Hole	Core	Type	Section	Half	Interval top (cm)	Interval bottom (cm)	mid mbsf	Age1	alkenone concentration (ng/g)	alkenone MAR (ug/cm2/ka)	d13C37:2 [‰]	εp SST maximum2 [‰]	εp SST minimum2 [‰]	Sr/Ca small coccoliths (mmol/mol)3	Sr/Ca large coccoliths (mmol/mol)3	Small coccoliths productivity residual Min SST	Large coccoliths productivity residual Min SST	Small coccoliths productivity residual Max SST	Large coccoliths productivity residual Max SST	δ13C carbonate G. sacculifer [‰ VPDB]	Source δ13C carbonate G. sacculifer
165	999	A	14	H	3	W	120	122	125.855	4.00887	657.244	3.13937	-24.285	13.1589	12.1151	2.35649	2.1965	-0.0727033	-0.238279	-0.0799119	-0.242054	2.00227	J. Groeneveld/Silke Steph unpublished
165	999	A	17	H	2	W	140	142	153.055	5.00255	1092.8	5.27366	-24.0315	12.8568	12.1325	2.56745	2.5056	-0.0160007	-0.00994552	0.136975	0.0701504	2.00547	J. Groeneveld/Silke Steph unpublished
165	999	A	20	H	2	W	80	82	180.955	6.00348	301.478	1.49918	-25.1603	13.3787	12.644	2.53774	2.4712	-0.0171306	-0.0293803	0.146561	0.0563261	1.413	Torstern Birckert unpublished
165	999	A	23	X	4	W	80	82	205.955	7.00128	251.112	1.07775	-24.8803	13.9967	13.428	2.57813	2.5452	-0.0713398	-0.00491754	0.185905	0.129772	2.3	Torstern Birckert unpublished
165	999	A	25	X	4	W	80	82	225.255	8.00036	1799.32	5.20692	-22.3833	11.3031	10.7871	2.46632	2.34841	-0.244623	-0.233888	0.0406652	-0.0845161	2.132	Torstern Birckert unpublished
165	999	A	28	X	1	W	15	17	248.815	9.30814	73.9403	0.236972	-23.556	13.08	12.5886
165	999	A	28	X	1	W	25	26	248.965	9.31836						2.27046	2.34672	-0.479809	-0.256173	-0.180721	-0.099575	2.6462	This study
165	999	A	29	X	6	W	2	4	266.005	10.3301	660.566	1.93664	-22.2593	11.7778	11.3441	3.01774	2.77532	0.222249	0.148756	0.553527	0.322208	2.6594	This study
165	999	A	31	X	4	W	60	62	282.785	11.2005	348.117	1.09464	-22.8053	11.8911	11.5036	carbonate crash, no data						2.49943	estimated from benthic-planktic gradient (see SI)
165	999	A	34	X	2	W	142	144	309.305	12.4635	1112.87	3.49345	-23.8613	12.7607	12.3878	3.63703	3.70806	0.779052	1.04877	1.14524	1.2405	1.9562	This study
165	999	A	35	X	5	W	60	62	322.685	13.1007	341.19	1.21647	-23.0403	12.3157	11.9446	2.3407	2.26702	-0.526129	-0.3969	-0.159317	-0.204842	2.33751	estimated from benthic-planktic gradient
165	999	A	38	X	5	W	52	54	351.405	14.3584	12.4564	0.0485531	-24.4857	14.1295	13.8271	1.87978	1.8591	-1.04305	-0.834135	-0.636453	-0.621249	2.62423	estimated from benthic-planktic gradient
165	999	A	40	X	4	W	66	68	369.215	15.7562	463.752	0.883432	-25.1793	15.1769	14.9506	2.61449	2.61153	-0.37087	-0.114453	0.0801514	0.121694	2.91614	estimated from benthic-planktic gradient
1	For details of Site 999 age model used, see Bolton & Stoll, 2013.
2	Maximum and minimum values of εp were calculated using maximum and minimum sea surface temperature estimates for Site 999 (see Bolton & Stoll, 2013 for details on SST)
3	Sr/Ca data from Bolton & Stoll, 2013 (see publication for details of producutivity calculations)
